# Supplementary material for: Spatial distribution and ecological risk assessment of heavy metals in karst soils from the Yinjiang County, Southwest China
Source: PeerJ. 2022 Feb 1;10:e12716. doi: 10.7717/peerj.12716 (PMC8815369; doi:10.7717/peerj.12716)
Supplement: Supplemental Information 1 [file peerj-10-12716-s001.csv]

## Sheet: Sheet1
Profiles	Depth (cm)	pH	SOC (%)	Clay (%)	Silt (%)	Sand (%)	Cr (mg/kg)	Mn (mg/kg)	Mo (mg/kg)	Ni (mg/kg)	Pb (mg/kg)	Cd (mg/kg)
Secondary forest (T1)	0	7.205	4.21644	13.5799	83.9727	2.44748	79.745	683.8	2.92237	41.4678	31.7327	0.829449
	5	7.68	1.72944	14.3361	84.3138	1.35001	81.66	642.6	3.12192	40.3805	28.8102	0.699148
	10	7.68	1.62701	13.3801	84.7378	1.88202	84.42	694.6	3.51884	40.4739	30.2356	0.689989
	15	7.7	1.26653	14.675	84.343	0.982	76.58	668.9	2.77528	37.7282	27.589	0.459259
	20	7.72	0.850998	12.924	85.787	1.289	80.77	626	2.17005	39.5116	28.6375	0.346717
	30	7.72	0.746915	14.4129	84.4602	1.12699	74.99	606.8	2.16512	38.2302	28.1622	0.33573
	40	7.89	0.762835	15.4108	83.9162	0.672993	73.59	583.5	1.97156	40.4238	28.6864	0.333153
	50	7.85	0.940113	13.9917	85.0683	0.939981	61.94	557.6	1.66858	34.3631	24.1938	0.322123
	60	7.82	0.710708	14.0851	84.9298	0.98501	62.86	647.6	1.86051	41.4789	29.0598	0.329807
	70	7.5	0.712324	15.9883	83.2967	0.715014	50.45	447.6	1.95046	41.5743	29.6979	0.34299
	80	7.67	0.483803	14.5513	84.8237	0.625013	55.69	397.5	1.76797	40.6319	28.2286	0.282578
	90	7.5	0.407036	12.383	86.696	0.921	54.19	342.9	2.23544	47.3223	28.4286	0.243212
	100	7.31	0.463001	12.5979	86.5421	0.859991	59.71	395.2	2.02114	46.2374	28.5607	0.265582
	110	7.28	0.390816	12.6629	85.7901	1.54698	56.82	417.2	1.60291	41.6111	27.3738	0.288309
	120	7.17	0.383962	11.8298	87.6522	0.51799	58.06	454.1	1.66928	44.0522	29.197	0.313238
	130	7.06	0.403916	11.003	87.903	1.094	57.14	433.5	1.71404	48.484	29.4447	0.308329
	140	7.12	0.602081	10.559	88.417	1.024	67.33	475.9	2.22732	55.5048	33.6242	0.365792
	150	7.21	0.469343	9.07482	88.9552	1.96996	63.65	507.8	2.28275	54.0622	34.8489	0.344598
	160	7.27	0.51763	8.70909	89.8789	1.41201	59.29	368.9	2.04492	49.5025	32.2826	0.318858
Bedrock							26.57	85.2	1.13556	12.1581	8.09657	0.077823
Abandoned cropland (T2)	0	4.82	1.76652	10.116	75.458	14.426	59.05	298.8	1.37456	31.2109	29.6001	0.448952
	5	4.84	0.704646	15.156	72.766	12.078	54.28	258.2	1.05085	30.929	25.5328	0.311734
	10	4.88	0.695447	14.054	75.119	10.827	53.73	283.9	1.04209	28.9091	25.5095	0.300058
	15	4.8	0.589309	12.9359	68.6453	18.4188	46.58	360.5	0.931319	29.209	25.7931	0.285003
	20	5.01	0.581684	14.0957	75.2785	10.6258	51.29	331.9	0.912704	28.3904	25.0535	0.258466
	30	5.05	0.567076	14.2951	75.8398	9.8651	50.18	320.1	0.826947	26.9804	24.0628	0.219682
	40	5.07	0.569267	16.1212	75.8628	8.01608	49.89	328.3	0.829579	27.6922	24.0008	0.227128
	50	5.02	0.545349	16.2608	75.4912	8.24792	49.81	323.5	0.731871	27.5936	22.3166	0.205728
	60	5.08	0.570789	17.8994	74.4915	7.60915	44.7	311.7	0.744947	26.066	22.7559	0.220811
	70	4.82	0.679354	16.2298	78.1912	5.57894	49.36	343	0.821782	27.4254	23.0751	0.212237
	80	4.78	0.727494	17.0398	77.3042	5.65594	53.41	314.4	0.812959	26.8817	23.587	0.186088
	90	4.86	0.664755	17.4022	78.4178	4.18004	57.03	331.8	0.821368	29.5447	23.79	0.18129
	100	4.87	0.833224	16.369	79.627	4.004	49.92	315.8	0.839351	26.7122	22.9379	0.210818
	110	5.23	0.510766	14.7396	73.3088	11.9516	56.8	370.9	0.785408	39.0961	34.4168	0.227116
	120	5.06	0.526677	17.8248	73.6073	8.56791	61.58	778.4	0.792692	41.9961	31.8504	0.190005
	130	5.09	0.530248	17.469	72.498	10.033	54.55	527.2	0.766057	42.6657	30.0571	0.18574
Shrub land (T3)	0		10.8195				44.23	224.2	2.43746	22.8566	22.6755	0.539711
	5	6.25	7.07446	10.452	85.989	3.559	41.27	208.6	2.47676	24.5101	20.7078	0.444903
	10	6.31	4.81617	10.7872	85.9337	3.27907	42.59	234.3	2.65204	26.0072	21.3376	0.429096
	15	6.43	3.91235	12.1559	85.0981	2.74597	39.97	164.6	2.05159	20.6254	14.8047	0.250605
	20	6.53	2.71718	12.1318	85.5623	2.30595	45.64	194.7	2.42835	24.3909	3.92419	0.33426
	30	6.6	1.90293	13.332	84.346	2.322	47.41	215.7	3.02143	29.7569	17.5766	0.343606
	40	6.77	1.05628	13.3039	84.2372	2.45898	53.08	247.5	3.49188	35.3838	12.5496	0.283092
	50	6.98	0.8412	12.873	85.26	1.867	52.8	236.7	3.83718	37.6874	19.4668	0.258504
	60	6.99	0.762886	11.3601	86.9629	1.67702	51.78	258.8	3.24438	40.3993	20.1145	0.24207
	70	7.02	0.901535	12.3909	83.9002	3.70896	57.7	283.8	2.54797	37.071	14.1428	0.247623
Bedrock							26.49	62.69	0.598181	9.19586	4.1678	0.059803
